# Supplementary material for: MSC Secretome as a Promising Tool for Neuroprotection and Neuroregeneration in a Model of Intracerebral Hemorrhage
Source: Pharmaceutics. 2021 Nov 29;13(12):2031. doi: 10.3390/pharmaceutics13122031 (PMC8707464; doi:10.3390/pharmaceutics13122031)
Supplement: Supplementary file 1 [file pharmaceutics-13-02031-s001.zip]

Archive with 1 entries (1 files):
- pharmaceutics-1422669-SI.pdf
